# Supplementary material for: Brain and Muscle Oxygen Saturation Combined with Kidney Injury Biomarkers Predict Cardiac Surgery Related Acute Kidney Injury
Source: Diagnostics (Basel). 2021 Aug 31;11(9):1591. doi: 10.3390/diagnostics11091591 (PMC8466978; doi:10.3390/diagnostics11091591)
Supplement: Supplementary file 1 [file diagnostics-11-01591-s001.zip]

Archive with 1 entries (1 files):
- diagnostics-1315868-supplementary.pdf
